# Supplementary material for: Evaluation of a Group Therapy for Work-Related Mental Disorders
Source: Int J Environ Res Public Health. 2023 Feb 2;20(3):2673. doi: 10.3390/ijerph20032673 (PMC9915433; doi:10.3390/ijerph20032673)
Supplement: Supplementary file 1 [file ijerph-20-02673-s001.zip]

Archive with 1 entries (1 files):
- ijerph-2116059-supplementary.pdf
